# Supplementary material for: Fluorescence quenching by high-power LEDs for highly sensitive fluorescence in situ hybridization
Source: Front Mol Neurosci. 2022 Sep 2;15:976349. doi: 10.3389/fnmol.2022.976349 (PMC9479452; doi:10.3389/fnmol.2022.976349)
Supplement: Supplementary file 1 [file Table_1.XLSX]

## Sheet: hairpin
Table S1. Hairpin sequence and conjugated dye
Hairpin ID		Sequence	Fluorophore
S10	H1	ATCTAATGGGCTCATCCGACGATCACTTGACGTCGGATGAGC	SaraFluor488, ATTO550
	H2	CGTCGGATGAGCCCATTAGATGCTCATCCGACGTCAAGTGAT
S23	H1	ATACGACTTCGACGACCACCCAACTTGAATGGGTGGTCGTCG	ATTO550, Cy5
	H2	GGGTGGTCGTCGAAGTCGTATCGACGACCACCCATTCAAGTT
S41	H1	TGTTGCAAAGGAACGTCGAGCTGTAATGGTGCTCGACGTTCC	SaraFluor488, ATTO550
	H2	GCTCGACGTTCCTTTGCAACAGGAACGTCGAGCACCATTACA
S45	H1	AGCTTAGATGGAACGTGGAGGTAACAAGCACCTCCACGTTCC	SaraFluor488
	H2	CCTCCACGTTCCATCTAAGCTGGAACGTGGAGGTGCTTGTTA
S68	H1	TTCACTCTAGCCTCGACACCCAGATGATGTGGGTGTCGAGGC	Cy5
	H2	GGGTGTCGAGGCTAGAGTGAAGCCTCGACACCCACATCATCT
S72	H1	ATCCTACTTGCCACTCCACCGTTGAGTTGACGGTGGAGTGGC	Cy5
	H2	CGGTGGAGTGGCAAGTAGGATGCCACTCCACCGTCAACTCAA
S73	H1	TCCATACTAGCCACCTGACCGAGGAAAGATCGGTCAGGTGGC	ATTO647N
	H2	CGGTCAGGTGGCTAGTATGGAGCCACCTGACCGATCTTTCCT
S81	H1	AGATACTGTGTGGAGTCGAGCAGATCACTTGCTCGACTCCAC	SaraFluor488
	H2	GCTCGACTCCACACAGTATCTGTGGAGTCGAGCAAGTGATCT
S83	H1	TCTGACTTACGGTGTGGAGGGTCTTAACCACCCTCCACACCG	ATTO550
	H2	CCCTCCACACCGTAAGTCAGACGGTGTGGAGGGTGGTTAAGA
S85	H1	ATGATCAGTCGGTGGCATGGGACTATACCTCCCATGCCACCG	Cy5
	H2	CCCATGCCACCGACTGATCATCGGTGGCATGGGAGGTATAGT
S86	H1	ACACTCAATCCACCGACCAGCACAAGTCATGCTGGTCGGTGG	SaraFluor488
	H2	GCTGGTCGGTGGATTGAGTGTCCACCGACCAGCATGACTTGT
A161	H1	TTACACCTACCTTCGCGTACCTGCATTAGAGGTACGCGAAGG	ATTO550
	H2	GGTACGCGAAGGTAGGTGTAACCTTCGCGTACCTCTAATGCA

## Sheet: probe
Table S2. Split-initiator probe sequences
Probe name	First probe	Second probe
Vglut1-1S10	CGTCGGATGaaGAGCTTGGCGCTCTCCCCGATGGCA	TGTGTTAAACTTCGTAACAGGGTTCaaAGCCCATTAGAT
Vglut1-2S10	CGTCGGATGaaGGCCAACAAAGCCACACTTCTCCTC	TTTCGTCACTGCCAGCCAGCTGGTCaaAGCCCATTAGAT
Vglut1-3S10	CGTCGGATGaaCTGGAAACTGCCCCACAGTGGGAGG	AGGCTAGAGGTGTATGGAGTGGAAGaaAGCCCATTAGAT
Vglut1-4S10	CGTCGGATGaaGGGAGGAGTGGGGTTCCTCGACACT	AGGACTTGCATCTTAAGCCTGAGGCaaAGCCCATTAGAT
Vglut1-5S10	CGTCGGATGaaAACTGCTAGTGTGCAGCTTCACCCC	CTTTCAGGGGAGTCTGGGTATCCTTaaAGCCCATTAGAT
Vglut1-6S10	CGTCGGATGaaACAGGCAGAAACAAGCGGAGAACGA	GCCCTCAAAGGGGAGATTTGAGCCCaaAGCCCATTAGAT
Vglut1-7S10	CGTCGGATGaaAAGAGGTTGAACTGTCCCTCCAAAT	GGTGAAACCTCAAAACCACAAGAGAaaAGCCCATTAGAT
Vglut1-8S10	CGTCGGATGaaTAGCCTGAGAATCCCTGGGGTCTTG	TAGGGGACCACCTGAATAATCTCGGaaAGCCCATTAGAT
Vglut1-9S10	CGTCGGATGaaGTGAGAATCAGTCCTGGGAACGGCG	AACCGCCATTTTCCCTCAGAAACGCaaAGCCCATTAGAT
Vglut1-10S10	CGTCGGATGaaTCCCTGGACAATGATTGTACTAAGC	GGGGTGAGCAGAGCCATTTTGGCCAaaAGCCCATTAGAT
Vglut1-11S10	CGTCGGATGaaCCACTACTGAGACCTGAAAACTGAG	AGCCGCTGAATTAATAGCTTTGGGCaaAGCCCATTAGAT
Vglut1-12S10	CGTCGGATGaaAATGGCCACTGAGAAACCGAGGGCG	CATTTAGCCCCTGAGGGACACACAAaaAGCCCATTAGAT
Vglut1-13S10	CGTCGGATGaaAGGGGAAGCACCCCAGATTTGGAAT	TTCTACGTTGAGAGAGGGGTGTCTAaaAGCCCATTAGAT
Vglut1-14S10	CGTCGGATGaaCCTGCCCCAGGAACAACCCTCTCCT	TCACAGAGACAGACACCAAGACACGaaAGCCCATTAGAT
Vglut1-15S10	CGTCGGATGaaTGGGGTGGGGCAGGGCAGGATTTAC	TCCGTACACCAGAGCGTTTATTGGGaaAGCCCATTAGAT
Hrh1-1S10	CGTCGGATGaaTTGGGAAGGCTCATTGGCACAAGGG	ATCTTGTCTTCGGAGGCAGAAGAGGaaAGCCCATTAGAT
Hrh1-2S10	CGTCGGATGaaGAGATACTACTTAGAACCACCACCA	AGCAGGTTGAGGCCCACTGTGACCAaaAGCCCATTAGAT
Hrh1-3S10	CGTCGGATGaaATGTACAGGTTGCCCACGGTGTGTA	ATCAGGTCTGCTACCGACAGGCTGAaaAGCCCATTAGAT
Hrh1-4S10	CGTCGGATGaaATGTTCATGGGCATGACGACTGCCC	GACCACTTGGTCATGATAAGATAGAaaAGCCCATTAGAT
Hrh1-5S10	CGTCGGATGaaATAGAGAGCCAAAAGAGGCAGAGGG	ATGGATGCCGTGCTGGCCACATAATaaAGCCCATTAGAT
Hrh1-6S10	CGTCGGATGaaAATACACAGGATGAAGACACTAAAG	GGGTTGCTGGACAGAGCGGTAGCGAaaAGCCCATTAGAT
Hrh1-7P10	CGTCGGATGaaCCCACAGGAAGGAGAGAAACCAGGC	AGTGATGCCAGCCAAGTATAGGTATaaAGCCCATTAGAT
Hrh1-8S10	CGTCGGATGaaGGTCATGATCTTGAACCAAGTGACA	AGTGGGGAGGTAGAAGTTGATGATGaaAGCCCATTAGAT
Hrh1-9S10	CGTCGGATGaaCCTCCGACCTCAGCTTGATTTCTAA	CAGGTTTCTTGGCACCCTCTTTGGCaaAGCCCATTAGAT
Hrh1-10S10	CGTCGGATGaaTAGGGTCTCTTGACGGCCTCTTCTG	ATGTTGACTTCTGATCCAGACCTCCaaAGCCCATTAGAT
Hrh1-11S10	CGTCGGATGaaTGGGCTGGCTCAAGGTCTGGTCATT	AAGTACTCAGGCTCTGCTCATCCATaaAGCCCATTAGAT
Hrh1-12S10	CGTCGGATGaaGGTCCTCTGATGTCTCACTGATCCG	AGAAGGACTGTCGATCCACCAAGGTaaAGCCCATTAGAT
Hrh1-13S10	CGTCGGATGaaGCTCTATGCTGGTGTCTGAGTCTGT	TTCTCGCTTTGACTTTGCCCAGCCCaaAGCCCATTAGAT
Hrh1-14S10	CGTCGGATGaaTGTAGTCCAGGCCACTGTTAGACCT	AGCGGAGCCTCTTCCAGGTGACTTTaaAGCCCATTAGAT
Hrh1-15S10	CGTCGGATGaaCCCGGACACATACTGTCTGGAATGT	TGCCTTCCGCTCTCGGTTCAAGTGCaaAGCCCATTAGAT
Hrh1-16S10	CGTCGGATGaaCCATGATACAACCCAACTGCTTGGC	AGGGAATCCAGCAGAGAATGAATGCaaAGCCCATTAGAT
Hrh1-17S10	CGTCGGATGaaAGGCAATGACCATGAAGAAGATGAA	CAGGTTCGCTGCAGCAGCTGTTGCAaaAGCCCATTAGAT
Hrh1-18S10	CGTCGGATGaaATGCCCTTAGGAACGAATGTGCAGA	CTATCCACCATGTGGCATCCTTTGGaaAGCCCATTAGAT
Hrh1-19S10	CGTCGGATGaaAGCGACGCCCATGCTTTCTTCCTCT	ATTCCACTTCCTAAGGCTCAGGGGTaaAGCCCATTAGAT
Hrh1-20S10	CGTCGGATGaaCAGACCCTGGGAATGCCTTCACACT	TTGCTCTGCTGCCTGCTTTCCTTCTaaAGCCCATTAGAT
Hrh1-21S10	CGTCGGATGaaGCTCTGCTTTCTACCCAGGGTACAA	CGTGCTCTGCCTGGGTCTCTTTCAGaaAGCCCATTAGAT
Hrh1-22S10	CGTCGGATGaaGACTCCCACAGTCCCTGAGGGCCAG	AGACTTTGACTTCCAAGGAGTATCTaaAGCCCATTAGAT
Hrh1-23S10	CGTCGGATGaaCACATTCCCACTTCGGTTACTAAGG	GCTAACTCTCCAGAAGAACTGTAGCaaAGCCCATTAGAT
Hrh1-24S10	CGTCGGATGaaTTTTGTTCAGGAAGTCTGAGTCCAG	GTATACCTGCCTCTGCAGTCACATAaaAGCCCATTAGAT
Hrh1-25S10	CGTCGGATGaaTGCCATACCTCTCCAGGTGACCACT	TAAGAAGTGCGGCTGCAATGGAATAaaAGCCCATTAGAT
Hrh1-26S10	CGTCGGATGaaAGGCGAGGCTCAGAAGGACTGTGTT	AGACAGCTCCGGACAAAGCTCTAAGaaAGCCCATTAGAT
Hrh1-27S10	CGTCGGATGaaACGGGTAAGGCAGGTTCCACGGTGG	TGCCTAATTTCCTAGCAACTCTGAGaaAGCCCATTAGAT
Hrh1-28S10	CGTCGGATGaaGACAGGTTTTGTTACTGTGCCACCA	CACTTCCTCCCCTTCTTGACACTTGaaAGCCCATTAGAT
Hrh1-29S10	CGTCGGATGaaGGCTCTCTTGCCTCACCTTTGCTTA	GTGCCCTGGTGGAGTCTTAAGAAACaaAGCCCATTAGAT
Hrh1-30S10	CGTCGGATGaaTTGTCATGTGAGGCCTGGAGTGAGA	CCTTCTTTTCCCTTGGCTGTTACCCaaAGCCCATTAGAT
Hrh1-31S10	CGTCGGATGaaTTTCCAAGTGTCAAATGATCCCAGG	GGGACCATACAAAGTTCTCATCCCAaaAGCCCATTAGAT
Hrh1-32S10	CGTCGGATGaaTGTGCTTCGTGACAGTCACGTCTCC	TTCTGAAGGTCACCCTCTGTGGACAaaAGCCCATTAGAT
Hrh1-33S10	CGTCGGATGaaTCACAGAGAAAAGCACATGTGTCCC	GCATGTGTGACTAGAAGCCACACAGaaAGCCCATTAGAT
Hrh1-34S10	CGTCGGATGaaCGCTCCCATGCCTTCAACAGGATTC	CCCAACTGTGGCATAAATAAAACTGaaAGCCCATTAGAT
Hrh1-35S10	CGTCGGATGaaTTTTACAGGGGTTCCTACTTGTGAC	ACAGGAACACAGACACAAAAGACCAaaAGCCCATTAGAT
Drd2-1S23	GGGTGGTCGaaAGGACAGGTTCAGTGGATCCATTGG	TCTGCCTCTCCAGATCATCATCGTAaaTCGAAGTCGTAT
Drd2-2S23	GGGTGGTCGaaTTGCCCTTGAGTGGTGTCTTCAGGT	AGTTTCATGTCCTCAGGGTGGGTACaaTCGAAGTCGTAT
Drd2-3S23	GGGTGGTCGaaGCTATGTAGACCGTGGTGGGATGGA	TTCTGGTTTGGCAGGACTGTCAGGGaaTCGAAGTCGTAT
Drd2-4S23	GGGTGGTCGaaTCCTGCGGCTCATCGTCTTAAGGGA	CTTTCTTCTCCTTCTGCTGGGAGAGaaTCGAAGTCGTAT
Drd2-5S23	GGGTGGTCGaaTCAGGATGTGCGTGATGAAGAAGGG	GTGGGATGTTGCAGTCACAGTGTATaaTCGAAGTCGTAT
Drd2-6S23	GGGTGGTCGaaTGTTGAAGGTGGTATAGATGATGGG	TCTTCATGAAGGCCTTGCGGAACTCaaTCGAAGTCGTAT
Drd2-7S23	GGGTGGTCGaaGGAGACAGGATCTGCATGTGAAAGG	GGAAGGCTGCTGCTTCTTTGGTGCCaaTCGAAGTCGTAT
Drd2-8S23	GGGTGGTCGaaCAAGGGCCAGGCCAAGCCAACAATC	TCTACCACCTGATCCAACATAGGCAaaTCGAAGTCGTAT
Drd2-9S23	GGGTGGTCGaaCACTAACGTCACCTGGAGGCCTTGG	TACCTGGTGTTTATGTGTGTCTCCCaaTCGAAGTCGTAT
Drd2-10S23	GGGTGGTCGaaTGCTATGGAAAGTAGGGATTCACAC	AACAGTGGAGAACATAGCAATACCCaaTCGAAGTCGTAT
Drd2-11S23	GGGTGGTCGaaGTGGATTGGAGGGTAGAGGGAAATC	GTCCAATGTATGTCAAGAAGTGGCGaaTCGAAGTCGTAT
Drd2-12S23	GGGTGGTCGaaCCCATTAGACTTCATGATAACGGTG	CATTCTCCGCCTGTTCACTGGGAAAaaTCGAAGTCGTAT
Drd2-13S23	GGGTGGTCGaaGATTGACAATCTTGGCATGCCCATT	GGATCTCAAAGAACTTGGCAATCCTaaTCGAAGTCGTAT
Drd2-14S23	GGGTGGTCGaaGAAGGCCGAGTCCATCTGGGCCTTT	AACACTGCAGAGCCTGCAGGGTCAAaaTCGAAGTCGTAT
Drd2-15S23	GGGTGGTCGaaGCCCTACCCTGGCAGGATAAGGGTG	AGAGCTGGTAAGATACCAGTCTCCCaaTCGAAGTCGTAT
Drd2-16S23	GGGTGGTCGaaAACTTCCCAGGCTGTCCAGCATCTG	TTCAGCTCCAACACTGGTCCAAGGCaaTCGAAGTCGTAT
Drd2-17S23	GGGTGGTCGaaGGGGAGAGGGAAGATATCAACACCC	GCAGAGGCACTGGCAGAGAAGAGACaaTCGAAGTCGTAT
Drd2-18S23	GGGTGGTCGaaTGTTACAGAGTTGGAGCCCAGACCC	TTTATTGGTTTGGTGCATGTATGGTaaTCGAAGTCGTAT
Drd2-19S23	GGGTGGTCGaaCCTGTCTGGCTTCCCTTCGGACCCA	CAGCATGGCATAGTAGTTGTAGTGGaaTCGAAGTCGTAT
Drd2-20S23	GGGTGGTCGaaACGCTTGCGGAGAACGATGTAGATT	GCTACGCTTGGTGTTGACCCGCTTCaaTCGAAGTCGTAT
Drd2-21S23	GGGTGGTCGaaAGCTCCTGAGCTCGGCGGGCAGCAT	CTGGTGCTTGACAGCATCTCCATTTaaTCGAAGTCGTAT
Drd1-1S41	GCTCGACGTaaAGCCTAAAATACATGCATTTCTCCT	GGGATGCTGCCTCTTCTTCTGAGACaaTCCTTTGCAACA
Drd1-2S41	GCTCGACGTaaCACCTGTCTTCTGGGTTCAGTGCTC	TACCAGGAAGAAGAGCCGCTTGCTTaaTCCTTTGCAACA
Drd1-3S41	GCTCGACGTaaCGGTGGCTTAGCCCTCACGTTCTTG	AGCCATCTTCCAGAAGGAAAGCACTaaTCCTTTGCAACA
Drd1-4S41	GCTCGACGTaaAACAGGCTGTGAGGATGCGAAAGGA	GAGTGGACAGGATAAGCAGGGACAGaaTCCTTTGCAACA
Drd1-5S41	GCTCGACGTaaACAGTCCTTGGAGATGGAGCCTCGG	AGCATGAGGGATCAGGTAAACCAGAaaTCCTTTGCAACA
Drd1-6S41	GCTCGACGTaaCCGCTGTGGGTAACGGGTTGGATCT	GAACCCAATATTCAGGTTGAATGCTaaTCCTTTGCAACA
Drd1-7S41	GCTCGACGTaaGTTGGAGAAGTTCTGTAACTGTCCA	GGCTAGAGAATACACTGGAGTCAGTaaTCCTTTGCAACA
Drd1-8S41	GCTCGACGTaaGAATCTCAGAGTCTATGTGTACTGT	GCCTTCCCAGAAGTCATTCCCAGCTaaTCCTTTGCAACA
Drd1-9S41	GCTCGACGTaaCATTCACCTCGATGCACATCTTAAT	GCTGCTGTGACCTGTGACTTTACAGaaTCCTTTGCAACA
Drd1-10S41	GCTCGACGTaaCGATGAGGCACAGCTCATTAGCTAG	CACCAACAACAGAAGTGTATACTTCaaTCCTTTGCAACA
Drd1-11S41	GCTCGACGTaaCTAGATTCAAAACCACAGGGAGGAA	TTTGCAGTCCAGGCTATGACTTGGAaaTCCTTTGCAACA
Drd1-12S41	GCTCGACGTaaCAGCTGCTTCCAAAGAACACCTTGT	CCTTCCTTCAGTTCTATCCACATGTaaTCCTTTGCAACA
Drd1-13S41	GCTCGACGTaaTATAGCATCCTAAGAGGGTCGAGAA	TGGCATTATTCGTTGTAGGGCAGAGaaTCCTTTGCAACA
Drd1-14S41	GCTCGACGTaaTCTCACACTTCCTTCCTGGAAAGTT	AGCACCTGTTTGGATACAGCAAACAaaTCCTTTGCAACA
Drd1-15S41	GCTCGACGTaaCCAGCGATGAGCCCAACTATCGGAG	CTTGGTTAGACCTGGGCAGATGAAGaaTCCTTTGCAACA
Drd1-16S41	GCTCGACGTaaTGATGCTCAACACACACCGGGAAGG	TTGTGACTAGTGATGCTGATGGCTTaaTCCTTTGCAACA
Drd1-17S41	GCTCGACGTaaCCACCGGCCTCCTCCCTCTTCAGGT	GACAGCTTCTCCAGTGGCTTAGGTAaaTCCTTTGCAACA
Drd1-18S41	GCTCGACGTaaAGCCCTAGGGAACTCATAGCTTCAG	GGGTCTCGTGTTAATTTCTTAACAGaaTCCTTTGCAACA
Drd1-19S41	GCTCGACGTaaCAGTTCAGTCTCTGATTTAACATTG	TGGCTCATGAAGTGCTAGTACAATGaaTCCTTTGCAACA
Drd1-20S41	GCTCGACGTaaTTGAGTTAAGGAACCACCACATCAG	CTTACCTTGTGTTTATTTGTGTCTGaaTCCTTTGCAACA
Vglut2-1S45	CCTCCACGTaaCACACAGCTGTGGTTTAGGCAGCGC	TCTTTGCGAACGTGAGTGAATAACAaaTCCATCTAAGCT
Vglut2-2S45	CCTCCACGTaaTCTCCTCCCATCGCGCCGGCGTAAT	TGCTGTTAGCTTCCTGCCTTAACATaaTCCATCTAAGCT
Vglut2-3S45	CCTCCACGTaaTGTTCTGGAAGTCACCTCACCGAAA	GTATTTGGGCGGGTGCTGATGAGTCaaTCCATCTAAGCT
Vglut2-4S45	CCTCCACGTaaCTAATAGGAGAATTGGTACACACAG	AATAGCTGCATGCAGCCCACGGGTTaaTCCATCTAAGCT
Vglut2-5S45	CCTCCACGTaaTGGCTATGAAAGACGGATTCTGCGC	TCCAGCCTTACCAGATTTAAATTGTaaTCCATCTAAGCT
Vglut2-6S45	CCTCCACGTaaCACCCTGTAGATCTGTCCGAGGGAT	CTCTCGGTTGTCCTGCTTCTTCTCCaaTCCATCTAAGCT
Vglut2-7S45	CCTCCACGTaaGTAAGATTTGGTGGTACCGTAATTT	GCCTCCATTCTCCTGTGAGGTAGCAaaTCCATCTAAGCT
Vglut2-8S45	CCTCCACGTaaATGGGAATCTCATGGTCTGTTTTGA	CGTGACAACTGCCACAGATTGCACTaaTCCATCTAAGCT
Vglut2-9S45	CCTCCACGTaaGTGCCAACTGTTGTAGTTGTGCTCT	GGCTTCCTAACTTCTGTAGGATGACaaTCCATCTAAGCT
Vglut2-10S45	CCTCCACGTaaGTCTCTAGACAGGCTTTCCCTGGGA	ATCTAGCCATCTTTCCTGTTCCACTaaTCCATCTAAGCT
Vglut2-11S45	CCTCCACGTaaACCCAAAACTGACAGGTAAACACAC	GAGCACAGGACACCAGACAGATCAAaaTCCATCTAAGCT
Vglut2-12S45	CCTCCACGTaaTTCTTAAGGTCAGGAGTGGTTTGCA	AGACACAAAGCAGAGAGGGACTTCAaaTCCATCTAAGCT
Vglut2-13S45	CCTCCACGTaaAAATCCTTTGTTTTACCGACTCCAT	TCTTTATCCCCTCTTTCCCCGGGGCaaTCCATCTAAGCT
Vglut2-14S45	CCTCCACGTaaCATATTGAGGGTAGAGGTGAGCAGT	ATGCACTCTGGCTGCAGATGGGATCaaTCCATCTAAGCT
Vglut2-15S45	CCTCCACGTaaACATGTACCAGACCATGCCAAAGCT	GGCTCTCATAAGACACCAGAAGCCAaaTCCATCTAAGCT
Vglut2-16S45	CCTCCACGTaaTGCTCTCCTCTATGTACCTACGTTC	CACCTAGCAGATTTGCGCTCTCTCCaaTCCATCTAAGCT
Vglut2-17S45	CCTCCACGTaaTGGCCACCCCTCTAGTATGAGAGTA	ATCCTACTGCAAGCACCAAGAAGGAaaTCCATCTAAGCT
Vglut2-18S45	CCTCCACGTaaATACTGCCATTCTTCACGGGACTTA	GTGGACGAGTGCAGCAATGAGGAAGaaTCCATCTAAGCT
Vgat-1S68	GGGTGTCGAaaCCACGACGTACAAGATACACGTCAT	AACTGTTGTACATGAGGTTGCCGCTaaGGCTAGAGTGAA
Vgat-2S68	GGGTGTCGAaaCTTGAGATTCTTCAGGAAGGCGCAG	ACACAGCAGACTGAACTTGGACACGaaGGCTAGAGTGAA
Vgat-3S68	GGGTGTCGAaaCACCTTCTCCCAGGCCCAATCACGC	AAACTTCTTGACGTCGATGTAGAACaaGGCTAGAGTGAA
Vgat-4S68	GGGTGTCGAaaCTGCTGCATGTTGCCTTCGAGAGAG	GTTCATCATGCAGTGGAATTCGCTGaaGGCTAGAGTGAA
Vgat-5S68	GGGTGTCGAaaGAGAGACTTCTCCAGCACTTCGACG	GAAGAAGGCGCGACTGCCTTCCTGGaaGGCTAGAGTGAA
Vgat-6S68	GGGTGTCGAaaATGGCCATGAGCAGCGTGAAGACCA	ATGAGCAGCGCGAAGTGTGGCACGTaaGGCTAGAGTGAA
Vgat-7S68	GGGTGTCGAaaGTGTTTAAAGCTCGGCCTCCCTAGC	CGAATAATCAGCAACTAGGAACCGGaaGGCTAGAGTGAA
Vgat-8S68	GGGTGTCGAaaAAGCACTGAATGGCTGTGAAATGGC	TGGAAATGGCTGGACGCTGTAGATTaaGGCTAGAGTGAA
Vgat-9S68	GGGTGTCGAaaACCGGATACATTGCACAAGATGAGT	ACCACACGCACAGTATACAGTTCCAaaGGCTAGAGTGAA
Vgat-10S68	GGGTGTCGAaaGATGCTCAAAGTCGAGATCGTCGCA	TCAGGATGTCCATCTGCAGGCCCTGaaGGCTAGAGTGAA
Vgat-11S68	GGGTGTCGAaaTGCCACAGCAGCTTGCGCCAGAGAA	AAGATGGCCACATCGAAGAAGACCTaaGGCTAGAGTGAA
Vgat-12S68	GGGTGTCGAaaTGATGAGGAACAACCCCAGGTAGCC	TGTAGCAGCACACCACTGCGGCGAAaaGGCTAGAGTGAA
Vgat-13S68	GGGTGTCGAaaTATGGCCACATACGAGTCCCGCACG	GAATCGAGGAGCGCAGCATGCGTTAaaGGCTAGAGTGAA
Vgat-14S68	GGGTGTCGAaaCCTCGATGAGACCCTCGAGTGAATG	CCTAGTCCTCTGCGTTGGTTCGGTAaaGGCTAGAGTGAA
Neurotensin-1-S72	CGGTGGAGTaaTCTCGGTGCTTCCTCTTGCCTTCAG	ACTCAGACACTGAAGGAGCTAGCTCaaGGCAAGTAGGAT
Neurotensin-2-S72	CGGTGGAGTaaAGCCTTCTGACAAGCAGGTCCACAC	GGAGATTCATTCCTCTCATCTTCTCaaGGCAAGTAGGAT
Neurotensin-3-S72	CGGTGGAGTaaCAGGAGCTGAAAGCCAGGAGAGTCA	TCTTCTTCTGAATCTGAGCACAGACaaGGCAAGTAGGAT
Neurotensin-4-S72	CGGTGGAGTaaTCCAAGACGGAGGACTTGCTTTGCT	GGCTGCAAACATTTAGCAAGGTCATaaGGCAAGTAGGAT
Neurotensin-5-S72	CGGTGGAGTaaCGTCATCATGCATGTCTCCTGCTTC	GGGGAAGTTTCCTTTTGCCAACAAGaaGGCAAGTAGGAT
Neurotensin-6-S72	CGGTGGAGTaaTTCCAAGCTAAAACCATCCAGAACA	CTGGAGCTGGAAGATGGTCAGCATTaaGGCAAGTAGGAT
Moxd1-1S73	CGGTCAGGTaaTGTGAAATAGTCCTGGAGGTAGGGC	ATCTTTTTCCAACTCTCTGTCTGCGaaGGCTAGTATGGA
Moxd1-2S73	CGGTCAGGTaaAATCTAGGTGGTAATCTTGCTGGGC	CTGTGTGTGTGCTGTTCTCCATGGCaaGGCTAGTATGGA
Moxd1-3S73	CGGTCAGGTaaTGCAGCTCCCTGCTAAACTCGATCA	AGACTCTTGTCATTGACATCGCACGaaGGCTAGTATGGA
Moxd1-4S73	CGGTCAGGTaaCCCAGATAACTCTCACGGTGCTATC	ATTCTCCGGGATCGTCATGGTGGTAaaGGCTAGTATGGA
Moxd1-5S73	CGGTCAGGTaaTTTAAGTCATGGTACTTGGGACCAG	AGTAACCGTAGACTCCTTGTGCCCCaaGGCTAGTATGGA
Moxd1-6S73	CGGTCAGGTaaCTCTCTCTATTATTGGCTCCACCTT	GGATGTGATGGACCAGGTTCTCATGaaGGCTAGTATGGA
Moxd1-7S73	CGGTCAGGTaaCGCTGTCATTAAAGTTGCTGCTGCA	GATAGCACTCATGGCCAAAGTCCAGaaGGCTAGTATGGA
Moxd1-8S73	CGGTCAGGTaaGCCAACGTGAGGTGGATAGGTAAAG	AGGATCCAGTGGCATGCCGAGGGATaaGGCTAGTATGGA
Moxd1-9S73	CGGTCAGGTaaAGTGGACCTCTAAAAGCACATAACG	AGCCTTTCCTCCGTGCGGGATTATCaaGGCTAGTATGGA
Moxd1-10S73	CGGTCAGGTaaTGTAGTATGGAAAACCCTCAGCCCC	CACCCCTGCGTCATATCTCCTTATAaaGGCTAGTATGGA
Moxd1-11S73	CGGTCAGGTaaTGGATTCCACTTGGTTTCTCAGCTC	TGAGCATGGAGAAGGACCGCAAACAaaGGCTAGTATGGA
Moxd1-12S73	CGGTCAGGTaaGGCATTCAGTGATCAGGTTATCACC	TCACAGCTCGGTCCTTGGTGTTATAaaGGCTAGTATGGA
Moxd1-13S73	CGGTCAGGTaaTCACGCCGATGAACTGCAGCTGTTC	ATGTCGTGACAGGTCTGTAGATCTCaaGGCTAGTATGGA
Moxd1-14S73	CGGTCAGGTaaGCTTGTTGAAGGACAGCCCTTCCTT	TCACATTCACAGGCAGGCTAAGAACaaGGCTAGTATGGA
Moxd1-15S73	CGGTCAGGTaaGACCACTCTGCGTTGTCTGTCTTAG	GGAGGTATTGCTGTCATGCCTTGAAaaGGCTAGTATGGA
Moxd1-16S73	CGGTCAGGTaaGTTCTGCTTCATAAGGCCTTTTGAT	GGGAAGCTGCTTTCTCGCACACCAGaaGGCTAGTATGGA
Moxd1-17S73	CGGTCAGGTaaCTCAGCATACTTCCAAGAAGCAGAG	TATGACAGAAGTCACAAGCCCTGGCaaGGCTAGTATGGA
Moxd1-18S73	CGGTCAGGTaaACATAAACATGGTCTTTAACCTGAC	TCGTACCCACCCATCTCTCCAGGCCaaGGCTAGTATGGA
Tac2-1S81	GCTCGACTCaaGAGAGAGAGAGAGACTGAAGGAAGG	GGGCTTTCTCCAGGTTTCTTAGCCCaaCACACAGTATCT
Tac2-2S81	GCTCGACTCaaAACCTCGTCTCTTGATTGCTTCCTT	AGCTGGCTGATGCTTGCTCTGCTTTaaCACACAGTATCT
Tac2-3S81	GCTCGACTCaaTGATAGAGATCAGAGTCCTTACTGA	AGTCTCCGAAGCAGGGACGGAGGCAaaCACACAGTATCT
Tac2-4S81	GCTCGACTCaaTGTCTCCTTTGGTCCCACGCTAGCC	GTGCATGTCACGTTTCTGTGGAAGTaaCACACAGTATCT
Tac2-5S81	GCTCGACTCaaCCAACAGGAGGACCTTACAGGCAGG	AGCTTCTATGCAGAGTAGGGAAGGGaaCACACAGTATCT
Cart-1S83	CCCTCCACAaaATCATCCACGGCAGAGTAGATGTCC	CCTTGGCAGCTCCTTCTCGTGGGACaaCCGTAAGTCAGA
Cart-2S83	CCCTCCACAaaATCGGAATGCGTTTACTCTTGAGCT	GGGACTTGGCCGTACTTCTTCTCGTaaCCGTAAGTCAGA
Cart-3S83	CCCTCCACAaaAAAGAATTGCAGGAAGTTCCTCGGG	TCGTCCCTTCACAAGCACTTCAAGAaaCCGTAAGTCAGA
Cart-4S83	CCCTCCACAaaGCCAGGCTCCAGGGATAATGGAGCG	GGGAACGCAAACTTTATTGTTGCTAaaCCGTAAGTCAGA
Cart-5S83	CCCTCCACAaaAGGCATTCTCCTTCACACAATGATG	TCTTTGCACACACACCAACACCATTaaCCGTAAGTCAGA
Pdyn-1S85	CCCATGCCAaaTGCTGGGGCTGCTTCAAGAGCTCCC	CACGCCATTCTGACTCACTTGTTTGaaCCGACTGATCAT
Pdyn-2S85	CCCATGCCAaaGCAAGCTGCCAGCATCAGCCTGGAC	CATAACATTAGAGGGCATCACGAGGaaCCGACTGATCAT
Pdyn-3S85	CCCATGCCAaaCAGGGTGAGAAAAGATGAGAAGCCC	ATCCTTGCCACGGAGCCCAGAGACCaaCCGACTGATCAT
Pdyn-4S85	CCCATGCCAaaCCAAAGCAACCTCATCTTCCAAGTC	GCTTGGCTAGTGCACTGTAGCCTTCaaCCGACTGATCAT
Pdyn-5S85	CCCATGCCAaaAGCTCCTTCAGGACGGGTTCCAAGA	ACGCTGGTAAGGAGTCGGCTTTTCTaaCCGACTGATCAT
Pdyn-6S85	CCCATGCCAaaGAGACCCCTGAACTTTTCCTCTGGG	TTCTTTTCCGTTGCCAAAGCTGCTGaaCCGACTGATCAT
Pdyn-7S85	CCCATGCCAaaTCCTCATTAAAATGGAGCGTGCCCG	TAGCGTTTGGCCTGTTTTCTCAAGTaaCCGACTGATCAT
Pdyn-8S85	CCCATGCCAaaCCGCGTCACCACCTTGAACTGACGC	AGAATAGGTATTGGGGTTCTCCTGGaaCCGACTGATCAT
Pdyn-9S85	CCCATGCCAaaAGTGTTATGCATCAAACATCTAAAT	GGGGCAGACCCAACTCCATGGAGGGaaCCGACTGATCAT
Pdyn-10S85	CCCATGCCAaaCAAGCACAAGAGGATGAAGCAGGGG	GAGTGCTGAATGGAGCAAGCAGCGGaaCCGACTGATCAT
Pdyn-11S85	CCCATGCCAaaGGGATGCTCTTAGACGTTCTCATGG	CTGCCTGAAAACAAGCAGAACAGGGaaCCGACTGATCAT
Pdyn-12S85	CCCATGCCAaaCTATTGGCAGGGGATCTCCACTCTT	TCTTGGGGTTTGAGCCGGACCCTGGaaCCGACTGATCAT
Pdyn-13S85	CCCATGCCAaaCAGAGCGGTTACGCTGAAGTCAAAA	TTCTGGGATGGGCAGGGATCACAGGaaCCGACTGATCAT
Pdyn-14S85	CCCATGCCAaaAGTTTGGAAACCACAGACGTATAGG	CTTCCGAGAGGAGCACACGTTCAGTaaCCGACTGATCAT
Pdyn-15S85	CCCATGCCAaaTGGCTGAGAATATAGTTAGGATCCT	GGGTAGGGTGCATAAGAAGAGCCTCaaCCGACTGATCAT
Pdyn-16S85	CCCATGCCAaaCTAGGGTTATAATCCCTGTCCTTGA	AATTAGCATGCTAGAGGCCCAGCCTaaCCGACTGATCAT
Pdyn-17S85	CCCATGCCAaaTTGGGAAAGGTACTGCCCTAACCGG	CTCATCATAAGCAAGGGGATTTCACaaCCGACTGATCAT
Pdyn-18S85	CCCATGCCAaaTGTGGGAACTGGCCCAAATTCTGAA	GTGATACTGATCGGTTTTAATGAGGaaCCGACTGATCAT
Pdyn-19S85	CCCATGCCAaaATGCAGTTCCTCATGGGCTAGAAGT	GTGCCCAGCCGCATCAGCTCCACTCaaCCGACTGATCAT
Pdyn-20S85	CCCATGCCAaaAACTCGACTACTGAAGAGCACAGCT	AGCCAAATGGCTCCGGCTCCCGCAGaaCCGACTGATCAT
Esr1-1S86	GCTGGTCGGaaAATCCGTTCCGAGGCTGTTATGACC	GGAGCCTTGTGTTTTCGGTTTTGGTaaTGGATTGAGTGT
Esr1-2S86	GCTGGTCGGaaTCATGGTCATGGTAAGTGGCAGCCG	CCATTCCCGAGGCTTTGGTGTGAAGaaTGGATTGAGTGT
Esr1-3S86	GCTGGTCGGaaTTACTGCTGGACAGTCTCTCTCGGC	GACTCCATGATCATGTTTCCTTTCTaaTGGATTGAGTGT
Esr1-4S86	GCTGGTCGGaaGGCACAGTAGCGAGTCTCCTTGGCA	GTAGCCAGAGGCATAGTCATTGCACaaTGGATTGAGTGT
Esr1-5S86	GCTGGTCGGaaTGCTTCAACATTCTCCCTCCTCGGC	CCTTCCAAGTCATCTCTCTGACGCTaaTGGATTGAGTGT
Esr1-6S86	GCTGGTCGGaaTCCTGAAGCACCCATTTCATTTCGG	TGGCCAAAGGTTGGCAGCCCTCATGaaTGGATTGAGTGT
Esr1-7S86	GCTGGTCGGaaTAGTGTGCTTAATCACAAGAGGGCT	TCAAGGACAAGGCAGGGCTATTCTTaaTGGATTGAGTGT
Esr1-8S86	GCTGGTCGGaaTTCACTGAAGGGTCTAGAAGGATCA	GTTGGTCAATAAGCCCATCATTGAGaaTGGATTGAGTGT
Esr1-9S86	GCTGGTCGGaaTATGAACCAGCTCCCTATCTGCTAG	CTGGCACTCTCTTTGCCCAGTTGATaaTGGATTGAGTGT
Esr1-10S86	GCTGGTCGGaaTCATGGAGATTCAAGTCCCCAAAGC	CAGGCACACTCGAGAAGGTGGACCTaaTGGATTGAGTGT
Esr1-11S86	GCTGGTCGGaaGTTAGGAGCAAACAGGAGCTTCCCC	TTTACCTTGATTCCTGTCCAGGAGCaaTGGATTGAGTGT
Esr1-12S86	GCTGGTCGGaaCCCTGCAGGTTCATCATGCGGAACC	ATGGATTTGAGGCACACAAACTCTTaaTGGATTGAGTGT
Esr1-13S86	GCTGGTCGGaaCGTGTACACTCCGGAATTAAGCAAA	CAGAGACTTCAAGGTGCTGGACAGAaaTGGATTGAGTGT
Esr1-14S86	GCTGGTCGGaaCACGGTGGATGTGGTCCTTCTCTTC	TCAAAGTGTCTGTGATCTTGTCCAGaaTGGATTGAGTGT
Esr1-15S86	GCTGGTCGGaaGTGGTGGCCAGCTGGGTCTGGCTGG	TGTAAGGAATGTGCTGAAGTGGAGCaaTGGATTGAGTGT
Esr1-16S86	GCTGGTCGGaaTGCTAGTCATACATGACATGGGTAA	CCACAGTGTACGCAGGAGACAGAATaaTGGATTGAGTGT
Esr1-17S86	GCTGGTCGGaaGAAAGCCACTGGTGGTGGATGCATG	CAAGCAAATAAATGGCCACTCATACaaTGGATTGAGTGT
Esr1-18S86	GCTGGTCGGaaAGAAGACATGCCACTAAGAACTGAG	CTGGAATCCCTTTTGCCTGTTCCCAaaTGGATTGAGTGT
Esr1-19S86	GCTGGTCGGaaGAAGTGCTTATCAGAGGTGAAATGT	GCTGAGGCTTCCTCTTGGAGCCATTaaTGGATTGAGTGT
Esr1-20S86	GCTGGTCGGaaCTCAAGCTGCCTTTACTGCAAGCCC	AGAATGTCCAGTTTACCAGAACAGGaaTGGATTGAGTGT
Penk-1A161	GGTACGCGAaaCTGGAGGTATCCTATCTTCCCACGG	AGTGATGCCTGGGACTATTCTATCTaaAGGTAGGTGTAA
Penk-2A161	GGTACGCGAaaGCCTCCGTACCGTTTCATGAAGCCT	ATATAGCTCGTCCATCTTCTTCATGaaAGGTAGGTGTAA
Penk-3A161	GGTACGCGAaaCATCCTTCTTCATGAAGCCGCCATA	AGTTGGCCAAGGTGTCTCCCTCATCaaAGGTAGGTGTAA
Penk-4A161	GGTACGCGAaaTGTTGGTGCTCTCTTGTTGGTGGCT	CATACCTCTTGCTCATGTCTTCGTCaaAGGTAGGTGTAA
Penk-5A161	GGTACGCGAaaCATTGACAAGGCAGTTGCTCATGGG	CACAAAGCAGCATGTGACAAGAAACaaAGGTAGGTGTAA
